# Supplementary material for: p53 restoration in small cell lung cancer identifies a latent cyclophilin-dependent necrosis mechanism
Source: Nat Commun. 2023 Jul 21;14:4403. doi: 10.1038/s41467-023-40161-9 (PMC10362054; doi:10.1038/s41467-023-40161-9)
Supplement: Supplementary file 8 — Source Data [file 41467_2023_40161_MOESM8_ESM.xlsx]

## Sheet: Figure 1E
RPR2	RPxR2
51.4013	44.45
65.0879	24.77
18.9874	59.16

## Sheet: Figure 1G
Animal	Days	Control	Treated	TKO
12546	43	1
12650-CO	35	1
12727-CO	104	1
12728-CO	20	1
12729-CO	62	1
13207-CO	57	1
13208-CO	6	1
13211-CO	6	1
UT-2077-CO	10	1
UT-3056-CO	27	1
12545-T	114		1
12548-T	190		1
12550-T	140		1
12934-T	62		1
12941-T	69		1
13209-T	34		1
UT-2061-T	70		1
14959-T	77		1
14961-T	77		1
14957-T	98		1
14558-TKO	63			1
14589-TKO	57			1
14585-TKO	105			1
18353-TKO	53			1
16667-TKO	39			1
18354-TKO	72			1
16674-TKO	31			1
16671-TKO	39			1
16669-TKO	11			1
16670-TKO	39			1

## Sheet: Figure 1I
Animal	Control	Restored
23579		0
23679	4
23805	4
23683	21
23801		0
23802		0
23804		0

## Sheet: Figure 2A
Control	Restored
2.69129	1.17
3.0817	0.724018
4.53962	0.760707
1.71464	0.859698
2.15017

## Sheet: Figure 2B
Control-12650	Control-12546	Control-14589	12550-T	14961-T	14957-T
168.478
113.091
93.2676
87.7278
77.6573
60.788
46.5038
	377.956
	140.924
	122.034
	113.622
	112.573
	47.7076
	1.31234
		340.426
		209.091
		205.619
		123.158
		97.5556
		81.1585
		76.1181
		51.4007
		46.8823
		30.7458
		18.612
		17.6672
			98.2759
			69.9336
			69.4779
			47.9279
			26.1411
			-35
				-36.8256
				-51.98
				-52.8907
				-54.0838
					89.8746
					82
					63.1579
					51.5519
					31.5105
					29.3325
					8.27084
					7.42386
					3.58285
					-7.19194
					-9.06454
					-11.0539
					-11.171
					-12.3057
					-19.2203
					-19.2708
					-19.732
					-26.4148
					-34.953
					-37.1106
					-37.6034
					-38.1432
					-39.4728
					-40.1914
					-59.5868

## Sheet: Figure 2D
Control	Restored
13.784	0.31264
18.9608	0.311526
16.5468	0.657277
19.0997	1.93524
35.461	1.46835
11.3948	0.163613
20.3073	0.260492
30.9853	0.201555
34.0157	0.141004
14.8148	0.464889
76.0274	3.76569
27.3746	0.115174
22.8461	7.18128
19.958	0.150602
12.2892	0.27959
23.1965	0.110181
23.3264	7.05347
29.4358	0.208147
35.1675	0.528751
37.3212	1.12402
17.9592	3.94007
28.3109	1.11767
23.521	2.18978
	0.871521
	1.10445
	2.34987
	0.317125
	0.724375
	0.214075
	0.368324
	18.0198
	0.303644
	0.428659
	0.483247
	0.712801

## Sheet: Figure 2E
7-day contingency data	SA-BGal -	SA-BGal +	Total		14-day contingency data	SA-BGal -	SA-BGal +	Total
Control	48	13	61		Control	48	13	61
Restored	42	21	63		Restored	21	20	41
Total	90	34	124		Total	69	33	102
Percentage of row total	SA-BGal -	SA-BGal +			Percentage of row total	SA-BGal -	SA-BGal +
Control	78.69%	21.31%			Control	78.69%	21.31%
Restored	66.67%	33.33%			Restored	51.22%	48.78%

## Sheet: Figure 2G
TUNEL D3	Control			Restored
	20	13.6364	44	0	24.1379	15.3846
TUNEL D14	Control			Restored
	36.36	43.48	35.29	32.61	51.81	34.43

## Sheet: Figure 2I
Necrotic Tumors %	Control					Restored
	9.68	5.13	7.41			15.56	10.64	12.82	15.79	9.09
Fibrotic Tumors %	Control					Restored
	0	0	0			22.22	4.26	5.13	2.63	9.09

## Sheet: Figure 3C
Cell Line	Control			Restored
4716-10	100.208	100.104	99.6885	99.1693	99.7923	100.311
4716-14	99.7872	100.213	100.106	95.2128	94.4681	94.6809
4711-11	100	99.8969	100.206	93.299	95.8763	94.8454
4711-18	99.4126	100.078	100.521	50.5375	31.9184	37.4598
4716-11	100.676	99.1971	100.148	31.1642	9.8246	23.1354
4711-1	99.7938	100.103	100.103	19.8969	17.4227	19.1753

[truncated: 92 more sheets: Figure 3F, Figure 3G, Figure 3I, Figure 3J, Figure 3K, Figure 3L, Figure 3M, Figure 3N, Figure 4B, Figure 4C, Figure 4D, Figure 4E, Figure 4F, Figure 4G, Figure 4H, Figure 4J, Figure 5A, Figure 5B, Figure 5D, Figure 5E …]
